# Supplementary material for: 3D printed biomimetic cochleae and machine learning co-modelling provides clinical informatics for cochlear implant patients
Source: Nat Commun. 2021 Oct 29;12:6260. doi: 10.1038/s41467-021-26491-6 (PMC8556326; doi:10.1038/s41467-021-26491-6)
Supplement: Supplementary file 7 — Source Data [file 41467_2021_26491_MOESM7_ESM.xlsx]

## Sheet: Fig.2a
Cadaveric cochlea			Biomimetic cochlea			Hydrogel model
freq	abs	angle	freq	abs	angle	freq	abs	angle
10	8060	-48.3	10	7270.96	-50.8924	10	7870.62	-60.8199
13	6980	-47.7	12.5893	6330.41	-50.4164	12.5893	6749.76	-62.1427
16	6220	-47.1	15.8489	5501.78	-49.4986	15.8489	5750.87	-63.4936
20	5480	-46.2	19.9526	4782.77	-48.0559	19.9526	4857.27	-65.4672
25	4830	-44.9	25.1189	4182.64	-46.0581	25.1189	4083.66	-65.9331
32	4200	-43	31.6228	3681.29	-43.5568	31.6228	3414.77	-67.6991
40	3740	-40.6	39.8107	3267.2	-40.661	39.8107	2948.96	-69.3913
50	3340	-37.9	50.1187	2942.98	-37.0428	50.1187	2316.73	-65.8505
63	3010	-34.8	63.0957	2676.84	-33.4719	63.0957	2001.45	-67.7238
79	2750	-31.4	79.4328	2473.97	-29.7376	79.4328	1618.72	-67.1222
100	2540	-27.8	100	2316.46	-26.03	100	1342.98	-66.0225
126	2390	-24.3	125.893	2196.29	-22.4977	125.893	1114.34	-64.5507
158	2270	-21	158.489	2106.03	-19.2266	158.489	928.941	-62.594
200	2180	-17.9	199.526	2038.68	-16.3053	199.526	774.279	-60.3554
251	2110	-15.2	251.189	1988.15	-13.7225	251.189	656.662	-57.035
316	2060	-12.8	316.228	1950.26	-11.4863	316.228	560.199	-53.3694
398	2020	-10.8	398.107	1922.12	-9.58785	398.107	484.457	-49.1703
501	1990	-9.04	501.187	1900.7	-7.99224	501.187	424.616	-44.642
631	1970	-7.59	630.957	1884.25	-6.66622	630.957	379.064	-39.8203
794	1950	-6.4	794.328	1871.73	-5.58215	794.328	344.679	-34.9362
1000	1940	-5.42	1000	1861.73	-4.68591	1000	319.295	-30.1669
1260	1930	-4.63	1258.93	1853.77	-3.97225	1258.93	300.654	-25.7195
1590	1920	-4.01	1584.89	1847.31	-3.41444	1584.89	287.249	-21.7485
2000	1910	-3.52	1995.26	1841.6	-2.96478	1995.26	277.22	-18.1207
2510	1900	-3.15	2511.89	1836.99	-2.63687	2511.89	270.191	-15.1355
3160	1900	-2.89	3162.28	1832.74	-2.40512	3162.28	265.07	-12.5557
3980	1890	-2.72	3981.07	1829.02	-2.26434	3981.07	261.258	-10.4149
5010	1890	-2.63	5011.87	1825.47	-2.20701	5011.87	258.383	-8.64037
6310	1880	-2.63	6309.57	1822.43	-2.23536	6309.57	256.397	-7.20128
7940	1880	-2.7	7943.28	1818.78	-2.34723	7943.28	254.817	-6.03876
10000	1870	-2.89	10000	1815.39	-2.55691	10000	253.586	-5.12847
12600	1860	-3.15	12589.3	1811.59	-2.86546	12589.3	252.633	-4.42236
15900	1860	-3.51	15848.9	1807.31	-3.28323	15848.9	251.847	-3.92051
20000	1850	-3.98	19952.6	1802.29	-3.85711	19952.6	251.082	-3.54455
25100	1840	-4.57	25118.9	1796.07	-4.55962	25118.9	250.599	-3.32585
31600	1830	-5.21	31622.8	1788.53	-5.34847	31622.8	250.017	-3.18959
39800	1820	-5.54	39810.7	1779.08	-5.86639	39810.7	249.511	-2.79441
50100	1810	-7.41	50118.7	1766.09	-7.97446	50118.7	248.837	-3.55154
63100	1790	-8.61	63095.7	1749.88	-9.44705	63095.7	248.272	-3.77339
79400	1770	-9.13	79432.8	1729.79	-10.2962	79432.8	247.55	-3.42245
100000	1750	-12.7	100000	1699.31	-14.2124	100000	246.456	-5.2484

## Sheet: Fig.2b-2c
Void_fraction	Plateau resistivity (kohm.cm)
0	515500
0.0954	34036.8
0.0954	20269
0.0954	15953.9
0.1446	6820.63
0.1446	4393.03
0.1446	5606.23
0.1933	5476.52
0.1933	2342.08
0.1933	3122.83
0.2901	1360.33
0.2901	2011.9
0.2901	2337.02
0.3867	1202.03
0.3867	812.171
0.3867	1296.63
0.4767	702.708
0.4767	784.508
0.4767	611.912
0.6101	352.189
0.6101	394.644
0.6101	372.416
0.8414	163.521
0.8414	211.315
0.8414	189.126
1	55.7526
1	54.6456
1	51.8445
1	52.1217

## Sheet: Fig.3
Tissues/materials	resistivity (lower bound), ohm.cm	resistivity (upper bound), ohm.cm	Young modulus (lower bound), Pa	Young modulus (upper bound), Pa				Void_fraction	Plateau resistivity (kohm.cm)
Heart	133	133	5000	50000				0	515500
Lung	157	157	840	1500				0.0954	34036.8
Muscle	171	171	5000	170000				0.0954	20269
Thyroid	183	183	1300	50000				0.0954	15953.9
Kidney	278	278	4000	8000				0.1446	6820.63
Brain	303.03	303.03	1000	3000				0.1446	4393.03
Skin	329	329	60	450000				0.1446	5606.23
Liver	342	342	4000	6500				0.1933	5476.52
Spleen	405	405	15000	20000				0.1933	2342.08
Bladder	447	447	50000	100000				0.1933	3122.83
Fat	3850	3850	1600	5500				0.2901	1360.33
								0.2901	2011.9
Cancellous bone	360	3333	1000000000	15500000000				0.2901	2337.02
Cortical bone	600	26600	5400000000	26600000000				0.3867	1202.03
Hydrogels	60.2	658.4	1000	100000				0.3867	812.171
								0.3867	1296.63
								0.4767	702.708
								0.4767	784.508
								0.4767	611.912
								0.6101	352.189
								0.6101	394.644
								0.6101	372.416
								0.8414	163.521
								0.8414	211.315
								0.8414	189.126
								1	55.7526
								1	54.6456
								1	51.8445
								1	52.1217

## Sheet: Fig.4ci
3D printed biomimetic cochleae					Human cochleae
Electrode-to-spiral centre distance (mm)					Low whisker	0.65
0.302					Q1	0.85
0.67					Q2	1.1
0.824					Q3	1.2
0.94					Top whisker	1.5
1.213
1.193
0.722
0.667
0.791
0.848
1.12
1.25
1.03
1.19
1.13
1
0.665
0.771
0.951
0.9
0.847
0.664
0.223
0.284
0.621
0.693
1.101
1.057
0.929
0.895
0.969
0.76
1.284
1.097
1.092
1.053
0.97
1.024
1.033
0.856
0.803
0.937
0.889
0.906
1.108
0.964
1.049
1.125

## Sheet: Fig.4d
PDMS model
7.642	5.042	5.006	4.653	4.193	3.768	3.45	3.131	2.742	2.211	1.751	3.414	1.451	1.291	1.15	1.061
5.042	7.005	4.936	4.653	4.122	3.733	3.344	3.025	2.636	2.105	1.663	3.007	1.38	1.238	1.079	1.044
4.9	5.006	7.43	4.883	4.458	4.016	3.591	3.273	2.777	2.247	1.716	3.167	1.415	1.274	1.097	1.061
4.546	4.67	4.971	7.324	4.83	4.37	3.91	3.414	2.937	2.3	1.787	3.043	1.433	1.291	1.097	1.061
4.122	4.228	4.458	4.9	7.005	4.794	4.263	3.662	3.131	2.424	1.822	2.972	1.433	1.274	1.097	1.061
3.733	3.733	4.016	4.37	4.847	6.793	4.635	3.945	3.273	2.565	1.858	2.777	1.433	1.309	1.097	1.097
3.45	3.379	3.627	3.874	4.263	4.653	6.369	4.228	3.485	2.724	1.893	2.742	1.451	1.309	1.097	1.026
3.131	3.043	3.237	3.45	3.644	3.945	4.299	6.156	3.874	2.972	1.964	2.583	1.433	1.256	1.044	0.991
2.707	2.636	2.777	2.919	3.096	3.255	3.467	3.874	5.838	3.29	1.999	2.282	1.398	1.203	1.008	0.902
2.211	2.105	2.211	2.317	2.388	2.53	2.707	2.954	3.308	5.732	2.194	1.964	1.38	1.168	0.955	0.831
1.734	1.663	1.734	1.787	1.822	1.858	1.893	1.946	1.981	2.176	5.732	2.052	1.804	1.468	1.15	0.867
3.308	2.954	3.06	2.954	2.884	2.671	2.618	2.494	2.211	1.911	1.999	28.977	1.61	1.38	1.15	1.238
1.398	1.344	1.38	1.38	1.415	1.398	1.433	1.398	1.38	1.362	1.787	1.698	4.989	2.742	1.964	1.008
1.291	1.256	1.274	1.291	1.291	1.291	1.291	1.256	1.203	1.168	1.486	1.433	2.724	5.307	2.441	1.115
1.115	1.079	1.097	1.097	1.097	1.097	1.097	1.044	0.991	0.938	1.115	1.185	1.928	2.424	4.352	1.097
0.955	0.938	0.973	0.973	0.973	1.008	0.938	0.902	0.814	0.725	0.796	1.185	0.938	1.044	1.061	27.703
Hydrogel model
0.548	4.346	0.459	0.3	0.23	0.194	0.194	0.194	0.177	0.177	0.177	0.265	0.177	0.159	0.177	0.194
0.459	0.459	4.77	0.442	0.3	0.23	0.194	0.194	0.177	0.177	0.177	0.389	0.177	0.177	0.159	0.177
0.283	0.283	0.459	4.24	0.442	0.265	0.212	0.194	0.177	0.177	0.177	0.283	0.159	0.177	0.159	0.159
0.3	0.212	0.3	0.442	4.664	0.406	0.247	0.194	0.177	0.177	0.177	0.283	0.159	0.159	0.159	0.159
0.23	0.212	0.23	0.265	0.406	4.134	0.371	0.23	0.194	0.194	0.177	0.177	0.159	0.177	0.159	0.177
0.23	0.177	0.194	0.212	0.247	0.371	3.71	0.336	0.23	0.194	0.177	0.194	0.177	0.177	0.159	0.159
0.23	0.177	0.194	0.194	0.194	0.23	0.336	4.24	0.353	0.23	0.212	0.23	0.177	0.159	0.159	0.159
0.194	0.177	0.177	0.177	0.194	0.194	0.23	0.353	3.604	0.336	0.23	0.23	0.177	0.177	0.159	0.159
0.177	0.177	0.177	0.177	0.177	0.177	0.194	0.23	0.353	4.134	0.336	0.247	0.194	0.177	0.159	0.159
0.212	0.177	0.177	0.177	0.177	0.177	0.194	0.194	0.23	0.336	4.028	0.3	0.212	0.194	0.177	0.159
0.618	0.23	0.3	0.23	0.247	0.159	0.159	0.194	0.194	0.212	0.265	42.189	0.23	0.177	0.159	0.3
0.177	0.177	0.159	0.159	0.159	0.177	0.159	0.159	0.177	0.194	0.212	0.265	3.604	0.318	0.23	0.247
0.177	0.159	0.159	0.159	0.159	0.159	0.159	0.159	0.177	0.177	0.194	0.194	0.318	3.922	0.336	0.212
0.177	0.177	0.159	0.159	0.159	0.159	0.159	0.159	0.159	0.159	0.177	0.194	0.23	0.336	3.074	0.265
0.177	0.194	0.159	0.159	0.159	0.177	0.159	0.159	0.159	0.159	0.159	0.353	0.23	0.194	0.265	24.062
Electro-mimetic bone matrix model
21.942	0.848	0.83	0.743	0.725	0.689	0.655	0.637	0.601	0.601	0.601	1.539	0.531	0.513	0.46	0.389
0.867	2.438	0.883	0.814	0.761	0.724	0.655	0.637	0.619	0.584	0.566	0.46	0.513	0.478	0.442	0.354
0.849	0.901	2.862	0.885	0.814	0.76	0.708	0.672	0.619	0.619	0.584	0.566	0.513	0.495	0.442	0.354
0.743	0.813	0.901	2.76	0.885	0.813	0.743	0.708	0.672	0.619	0.601	0.531	0.548	0.513	0.442	0.354
0.725	0.76	0.83	0.92	3.078	0.883	0.778	0.743	0.708	0.672	0.619	0.584	0.548	0.513	0.442	0.354
0.672	0.707	0.76	0.814	0.902	2.866	0.867	0.778	0.743	0.69	0.655	0.531	0.566	0.531	0.478	0.372
0.672	0.671	0.707	0.743	0.814	0.883	2.76	0.867	0.778	0.743	0.708	0.548	0.584	0.548	0.478	0.372
0.637	0.636	0.671	0.708	0.743	0.777	0.867	3.078	0.885	0.814	0.761	0.601	0.619	0.584	0.495	0.354
0.601	0.601	0.618	0.655	0.708	0.742	0.778	0.92	2.654	0.902	0.814	0.601	0.672	0.619	0.531	0.372
0.601	0.565	0.601	0.619	0.655	0.689	0.743	0.814	0.92	2.866	0.902	0.619	0.725	0.655	0.548	0.372
0.601	0.565	0.601	0.601	0.619	0.654	0.69	0.743	0.831	0.938	2.972	0.708	0.778	0.69	0.584	0.372
1.203	0.442	0.495	0.478	0.513	0.477	0.478	0.531	0.548	0.584	0.655	42.245	0.584	0.531	0.442	0.407
0.495	0.495	0.512	0.513	0.548	0.565	0.584	0.619	0.655	0.725	0.778	0.637	2.866	0.867	0.672	0.442
0.495	0.495	0.495	0.513	0.513	0.53	0.548	0.584	0.619	0.655	0.69	0.584	0.885	2.972	0.796	0.425
0.442	0.442	0.459	0.442	0.46	0.477	0.478	0.495	0.513	0.548	0.584	0.478	0.672	0.814	2.972	0.46
0.372	0.353	0.353	0.336	0.336	0.371	0.336	0.336	0.336	0.354	0.372	0.442	0.407	0.407	0.46	22.821

## Sheet: Fig.5bi
Subject 5_slimj prediction
Stim_1	Stim_2	Stim_3	Stim_4	Stim_5	Stim_6	Stim_7	Stim_8	Stim_9	Stim_10	Stim_11	Stim_12	Stim_13	Stim_14	Stim_15	Stim_16
0.458007	0.467336	0.465652	0.462861	0.462968	0.464385	0.475316	0.486328	0.497422	0.515112	0.570343	0.630643	0.697996	0.772326	0.889299	0.909299
0.504391	0.505643	0.499786	0.498347	0.535306	0.514552	0.524314	0.535424	0.568282	0.620246	0.676537	0.738768	0.840147	0.989816	0.992646	0.886394
0.540376	0.537348	0.565674	0.608203	0.586463	0.565017	0.572602	0.608808	0.662115	0.71719	0.780666	0.917909	1.09411	1.06834	0.951334	0.7884
0.572585	0.683686	0.684561	0.661789	0.639325	0.617164	0.650381	0.703132	0.752509	0.820762	0.951571	1.11062	1.08521	0.972332	0.855513	0.736114
0.770537	0.763388	0.739804	0.707154	0.675117	0.677103	0.720573	0.770455	0.840403	0.971685	1.12812	1.10221	0.993555	0.877825	0.795837	0.685356
0.786418	0.778826	0.752204	0.719322	0.727185	0.739076	0.788352	0.854861	0.963091	1.13403	1.12266	1.01501	0.898031	0.818918	0.743333	0.636082
0.770246	0.775951	0.761829	0.776286	0.783562	0.794404	0.862146	0.9708	1.11566	1.13832	1.03654	0.918455	0.826585	0.778701	0.692364	0.588248
0.748979	0.770692	0.805189	0.822736	0.83183	0.869459	0.97854	1.09745	1.13	1.05488	0.939092	0.834285	0.786199	0.739374	0.642885	0.550751
0.727967	0.796713	0.834457	0.85982	0.904076	0.98631	1.10221	1.13757	1.07003	0.956509	0.846184	0.793729	0.746707	0.699401	0.597364	0.53945
0.745216	0.815284	0.858529	0.895508	0.98918	1.10502	1.14155	1.0777	0.970936	0.862849	0.801291	0.75407	0.708087	0.649717	0.589192	0.537883
0.766746	0.829266	0.881676	0.975465	1.07309	1.13093	1.0807	0.976532	0.876585	0.808177	0.769818	0.730521	0.692096	0.661495	0.607851	0.555939
0.781227	0.852252	0.958146	1.0621	1.11527	1.07105	0.99358	0.912861	0.850051	0.803996	0.763862	0.724697	0.712775	0.681003	0.62673	0.574208
0.803819	0.913752	1.03125	1.09598	1.05908	0.985121	0.912638	0.87278	0.844184	0.799825	0.757927	0.738446	0.745606	0.700741	0.645829	0.592691
0.86171	0.974515	1.06566	1.03661	0.963453	0.892923	0.869417	0.848228	0.827279	0.791567	0.762085	0.769241	0.776425	0.723311	0.667765	0.61401
0.918615	1.00742	1.00299	0.943809	0.884031	0.864217	0.842892	0.822003	0.801352	0.786705	0.792498	0.799777	0.804923	0.746747	0.690446	0.635959
0.952415	0.947296	0.905047	0.871585	0.86142	0.841843	0.821976	0.796151	0.778499	0.805959	0.82154	0.830841	0.829469	0.770502	0.713115	0.65202
Subject 4_CI622 prediction
Stim_1	Stim_2	Stim_3	Stim_4	Stim_5	Stim_6	Stim_7	Stim_8	Stim_9	Stim_10	Stim_11	Stim_12	Stim_13	Stim_14	Stim_15	Stim_16	Stim_17	Stim_18	Stim_19	Stim_20	Stim_21	Stim_22
0.482012	0.488559	0.487514	0.483673	0.481523	0.481586	0.501143	0.4891	0.496593	0.504124	0.511693	0.527432	0.562352	0.59807	0.635833	0.678932	0.729505	0.813025	0.900578	0.992358	1.1075	1.13419
0.512899	0.512529	0.509887	0.505806	0.504609	0.550064	0.53554	0.521654	0.529312	0.537007	0.55434	0.589875	0.626222	0.663401	0.702682	0.767952	0.853328	0.942828	1.05478	1.19511	1.26488	1.09057
0.53618	0.535033	0.531882	0.55715	0.600579	0.585581	0.570724	0.556007	0.562745	0.581722	0.617883	0.654871	0.692704	0.731402	0.808307	0.894528	0.992785	1.13046	1.30552	1.36593	1.16839	0.977274
0.556394	0.557873	0.637318	0.65274	0.637254	0.621913	0.606715	0.59166	0.609587	0.646385	0.684024	0.722524	0.770508	0.852806	0.930524	1.0349	1.15453	1.31478	1.39138	1.19649	1.03783	0.907925
0.5889	0.71279	0.705721	0.69061	0.674769	0.659077	0.643531	0.642462	0.675389	0.710827	0.745077	0.792432	0.867865	0.946471	1.04232	1.15988	1.32347	1.4131	1.21644	1.05107	0.961664	0.834826
0.743651	0.742441	0.740031	0.729348	0.710524	0.688251	0.683694	0.6918	0.722593	0.757079	0.805388	0.881365	0.960541	1.04806	1.16524	1.33219	1.43501	1.23657	1.06577	0.982086	0.885453	0.763543
0.776	0.759704	0.748951	0.745048	0.730295	0.725845	0.732303	0.738794	0.771712	0.81909	0.89132	0.967149	1.04602	1.16194	1.34094	1.45713	1.25688	1.08058	0.99629	0.915418	0.812203	0.719249
0.75102	0.755303	0.753514	0.74923	0.781282	0.794124	0.797182	0.80174	0.84505	0.914897	0.987387	1.06262	1.15685	1.34136	1.47945	1.27738	1.09766	1.0106	0.929144	0.850992	0.758806	0.683373
0.733971	0.75429	0.760993	0.782551	0.820222	0.851303	0.856206	0.879869	0.951033	1.02489	1.10155	1.1811	1.36256	1.52181	1.30241	1.11855	1.025	0.942968	0.864256	0.798141	0.722104	0.648246
0.720309	0.750571	0.798595	0.82593	0.853419	0.885067	0.933906	0.987853	1.06311	1.14121	1.22226	1.38559	1.56053	1.35399	1.15654	1.03951	0.956892	0.877616	0.802948	0.761726	0.686169	0.613852
0.705919	0.769689	0.825437	0.856783	0.886526	0.927843	1.00817	1.10204	1.18161	1.2642	1.40885	1.59984	1.39014	1.22087	1.08274	0.971895	0.891071	0.814461	0.774903	0.724964	0.650983	0.580175
0.711705	0.790598	0.847646	0.882706	0.909359	0.99452	1.0844	1.19775	1.30693	1.4445	1.63976	1.43048	1.27051	1.14812	1.02474	0.916981	0.827464	0.779648	0.747295	0.688968	0.616531	0.552076
0.73942	0.811754	0.868151	0.908991	0.970577	1.05847	1.16212	1.28425	1.45896	1.68031	1.4848	1.32125	1.19439	1.0929	0.968355	0.863596	0.784405	0.751966	0.720116	0.653724	0.583554	0.543701
0.760634	0.829222	0.888884	0.963914	1.03713	1.12447	1.24274	1.40324	1.61921	1.51621	1.37313	1.24165	1.13797	1.03909	0.914007	0.822416	0.765584	0.724714	0.691773	0.619216	0.575008	0.53537
0.781437	0.844787	0.941463	1.028	1.10637	1.20198	1.34878	1.55813	1.46955	1.36076	1.27644	1.18401	1.083	0.98409	0.865068	0.804812	0.748528	0.697886	0.65647	0.611187	0.57514	0.539899
0.80415	0.899066	0.995915	1.08923	1.17575	1.29556	1.50174	1.42376	1.31698	1.24653	1.18803	1.12077	1.03501	0.935915	0.851325	0.795005	0.744012	0.694466	0.660734	0.623579	0.587255	0.551743
0.853293	0.947809	1.04714	1.14794	1.24558	1.44055	1.37882	1.27402	1.21166	1.15783	1.11148	1.06036	1.00406	0.943789	0.859266	0.801058	0.749892	0.714085	0.673507	0.636066	0.599462	0.563678
0.900862	0.997803	1.09969	1.21922	1.39003	1.32184	1.23224	1.18327	1.13637	1.09049	1.04558	1.00518	0.985536	0.950725	0.86658	0.805489	0.763602	0.744823	0.688563	0.649131	0.612298	0.576288
0.952333	1.05203	1.18124	1.35847	1.29113	1.19417	1.14138	1.10209	1.05649	1.01187	0.982712	0.974932	0.960625	0.922471	0.865898	0.80322	0.784019	0.765022	0.703263	0.663927	0.626763	0.59043
1.00671	1.14417	1.31357	1.26661	1.17599	1.12403	1.07116	1.02124	0.978051	0.96036	0.952667	0.945005	0.936027	0.894626	0.845634	0.824095	0.804672	0.781273	0.71809	0.678855	0.641359	0.6047
1.10774	1.26911	1.23627	1.14258	1.10562	1.05613	1.00495	0.956145	0.93826	0.930654	0.923078	0.915532	0.908015	0.867185	0.849649	0.833193	0.825564	0.796779	0.733046	0.693918	0.654015	0.613202
1.23589	1.20634	1.1139	1.06537	1.03449	0.989732	0.952887	0.938868	0.922375	0.901398	0.893937	0.886505	0.879102	0.86974	0.853672	0.83718	0.83399	0.811952	0.743526	0.700504	0.658544	0.61762
Subject 4_CI522 prediction
Stim_1	Stim_2	Stim_3	Stim_4	Stim_5	Stim_6	Stim_7	Stim_8	Stim_9	Stim_10	Stim_11	Stim_12	Stim_13	Stim_14	Stim_15	Stim_16	Stim_17	Stim_18	Stim_19	Stim_20	Stim_21	Stim_22
0.471014	0.477524	0.476636	0.472835	0.470655	0.470646	0.492267	0.478272	0.485676	0.493164	0.500689	0.508253	0.532507	0.567485	0.603262	0.642441	0.685145	0.731077	0.804113	0.891157	0.939535	0.941501
0.501003	0.501047	0.498551	0.494513	0.493279	0.540968	0.526517	0.512201	0.518102	0.525753	0.533443	0.559816	0.595418	0.631832	0.669077	0.709838	0.759733	0.844636	0.935839	1.01315	1.0057	0.944332
0.524073	0.523326	0.520327	0.551987	0.591259	0.576336	0.561553	0.546908	0.551236	0.559054	0.587611	0.623848	0.660911	0.69882	0.737594	0.80115	0.886068	1.00676	1.09399	1.08007	0.995628	0.877707
0.546065	0.545937	0.63193	0.643191	0.627781	0.612515	0.597392	0.582412	0.585093	0.615902	0.652784	0.690508	0.729093	0.768558	0.842782	0.920834	1.03319	1.11069	1.09482	1.01964	0.937571	0.816369
0.599098	0.709552	0.695909	0.680904	0.66514	0.649524	0.634055	0.61873	0.644697	0.67991	0.713479	0.747719	0.782642	0.856521	0.942026	1.04115	1.12518	1.1092	1.03466	0.952137	0.869691	0.772653
0.756673	0.748654	0.735515	0.719483	0.701406	0.679237	0.657357	0.664636	0.691801	0.725608	0.76009	0.795261	0.870363	0.948995	1.06341	1.13977	1.12155	1.04979	0.966656	0.886891	0.814649	0.736609
0.775111	0.774402	0.755235	0.732364	0.709792	0.690844	0.698895	0.706983	0.737822	0.772548	0.808286	0.884308	0.963526	1.05978	1.16449	1.13351	1.06504	0.981283	0.900925	0.83238	0.777752	0.701299
0.76121	0.774792	0.763886	0.740903	0.725642	0.733858	0.742113	0.750408	0.785095	0.821768	0.895768	0.971678	1.05063	1.15866	1.15037	1.0804	0.996018	0.915063	0.837725	0.804236	0.741605	0.666707
0.747418	0.766763	0.766042	0.761156	0.769542	0.777967	0.785863	0.79371	0.827734	0.900919	0.977036	1.0562	1.15284	1.14458	1.09472	1.01086	0.929306	0.851056	0.809498	0.776524	0.706194	0.632818
0.733733	0.752167	0.773236	0.80062	0.808918	0.814044	0.819184	0.8327	0.906084	0.982407	1.06179	1.14703	1.14545	1.1054	1.02478	0.943655	0.864823	0.814775	0.781705	0.746616	0.671502	0.599618
0.719531	0.745024	0.7926	0.819434	0.836812	0.846367	0.855278	0.910874	0.987794	1.06739	1.15017	1.15185	1.11328	1.0351	0.957167	0.878693	0.820068	0.786901	0.754339	0.711102	0.637515	0.567093
0.705203	0.759899	0.808084	0.835929	0.853794	0.878905	0.928283	0.987344	1.06534	1.1486	1.15328	1.1154	1.0415	0.967147	0.891816	0.825377	0.792113	0.759455	0.727393	0.676311	0.60422	0.558019
0.718799	0.774902	0.821002	0.856896	0.880118	0.943262	1.01408	1.0814	1.16309	1.16687	1.11891	1.04354	0.972158	0.901462	0.830569	0.79734	0.764587	0.732431	0.700861	0.642226	0.590293	0.55015
0.733951	0.788025	0.831319	0.877946	0.939154	1.00982	1.08307	1.17991	1.18857	1.14094	1.05079	0.974131	0.905169	0.837971	0.802856	0.769734	0.737484	0.705822	0.674737	0.623628	0.587153	0.551498
0.748732	0.797438	0.847336	0.929515	1.00557	1.07866	1.16228	1.19453	1.16319	1.07211	0.984866	0.907076	0.840456	0.80851	0.775988	0.746048	0.719115	0.692597	0.674418	0.636802	0.600031	0.564087
0.763639	0.806901	0.897222	0.990247	1.07291	1.14986	1.18085	1.15541	1.09226	1.02393	0.940551	0.862759	0.829034	0.803258	0.772152	0.741978	0.715108	0.693871	0.688004	0.650083	0.613014	0.576778
0.774264	0.852705	0.946957	1.046	1.13283	1.16717	1.14765	1.09198	1.03069	0.971197	0.903983	0.852449	0.825016	0.799296	0.768159	0.737917	0.711407	0.716284	0.7017	0.663472	0.626102	0.589572
0.814492	0.901273	0.997996	1.09964	1.14671	1.12907	1.07569	1.02364	0.970931	0.913188	0.883526	0.851861	0.821007	0.795344	0.764171	0.733743	0.733911	0.738783	0.715778	0.677299	0.639682	0.60291
0.858917	0.953613	1.05313	1.11524	1.11187	1.06089	1.00935	0.959104	0.912715	0.891685	0.869573	0.847721	0.814601	0.787761	0.756227	0.749659	0.754575	0.759505	0.731898	0.693057	0.655088	0.61797
0.911715	1.0091	1.07377	1.07793	1.04467	0.996078	0.946159	0.910728	0.896793	0.878073	0.856121	0.834425	0.812983	0.780098	0.768081	0.770511	0.775485	0.780474	0.74817	0.708964	0.670638	0.633171
0.965689	1.03278	1.03767	1.00705	0.976799	0.932938	0.908742	0.894822	0.881004	0.86456	0.842766	0.821226	0.799938	0.792871	0.789255	0.791611	0.796645	0.801692	0.764595	0.725021	0.686334	0.648515
0.993256	0.996974	0.967113	0.937698	0.908724	0.900973	0.892677	0.879049	0.865346	0.851144	0.829506	0.808122	0.797167	0.809324	0.810683	0.812962	0.818056	0.822036	0.781174	0.741228	0.702178	0.664004

## Sheet: Fig.5bii
SlimJ			CI622			CI522				Full data are available on Github.
Subject 1 slimj	0.0656202		Subject 1 CI622	0.110315		Subject 1 CI522	0.0784429
Subject 2 slimj	0.0789719		Subject 2 CI622	0.112735		Subject 2 CI522	0.105839
Subject 3 slimj	0.0745776		Subject 3 CI622	0.557528		Subject 3 CI522	0.0740291
Subject 4 slimj	0.0681628		Subject 4 CI622	0.100347		Subject 4 CI522	0.0856194
Subject 5 slimj	0.074134		Subject 5 CI622	0.118065		Subject 5 CI522	0.10345
Subject 6 slimj	0.0487021		Subject 6 CI622	0.103115		Subject 6 CI522	0.223059
Subject 7 slimj	0.0926024					Subject 7 CI522	0.606688
Subject 8 slimj	0.0639344					Subject 8 CI522	0.0641172
Subject 9 slimj	0.117503
Subject 10 slimj	0.0507185
Subject 11 slimj	0.06462
Subject 12 slimj	0.096781
Subject 13 slimj	0.0962391
Subject 14 slimj	0.0571027
Subject 15 slimj	0.0742273
Subject 16 slimj	0.0840331
Subject 17 slimj	0.113131

## Sheet: Fig.5c
SlimJ							Full data are available on Github.
Patient	Basal lumen diameter	Taper ratio	Cochlear width	Cochlear height
Subject 1 slimj	0.0326575	0.0650293	0.0955866	0.0654753
Subject 2 slimj	0.0679885	0.0122532	0.109526	0.0159613
Subject 3 slimj	0.0190473	0.0487094	0.157522	0.117648
Subject 4 slimj	0.0280149	0.0713094	0.081528	0.0876054
Subject 5 slimj	0.0184778	0.0153912	0.0187127	0.0467298
Subject 6 slimj	0.0623824	0.0639919	0.0505201	0.0718379
Subject 7 slimj	0.137323	0.0995244	0.0733776	0.0858595
Subject 8 slimj	0.0920589	0.0890132	0.0158423	0.0287683
Subject 9 slimj	0.0287792	0.086427	0.0364553	0.0288735
Subject 10 slimj	0.0379077	0.0411429	0.0783221	0.185703
Subject 11 slimj	0.0167575	0.00814624	0.0803015	0.0594283
Subject 12 slimj	0.0408328	0.115789	0.107391	0.170029
Subject 13 slimj	0.0439403	0.0468402	0.118666	0.113314
Subject 14 slimj	0.118871	0.0187509	0.107986	0.0657886
Subject 15 slimj	0.0291964	0.0148784	0.0467908	0.117801
Subject 16 slimj	0.0358141	0.108985	0.0865632	0.0820985
Subject 17 slimj	0.0740946	0.0628855	0.0815638	0.0748384
	0.0379077	0.0628855	0.081528	0.0748384
CI622
Patient	Basal lumen diameter	Taper ratio	Cochlear width	Cochlear height
Subject 1 CI622	0.0494209	0.0534815	0.0615721	0.029994
Subject 2 CI622	0.0403885	0.0927105	0.0774217	0.122904
Subject 3 CI622	0.0288445	0.0228385	0.233731	0.157901
Subject 4 CI622	0.014967	0.0162524	0.0585654	0.0291125
Subject 5 CI622	0.0498188	0.0559053	0.0470616	0.0900998
Subject 6 CI622	0.0663483	0.0148808	0.050987	0.0785913
CI522
Patient	Basal lumen diameter	Taper ratio	Cochlear width	Cochlear height
Subject 1 CI522	0.100363	0.0284409	0.0740867	0.18626
Subject 2 CI522	0.064846	0.0161309	0.0377654	0.0379903
Subject 3 CI522	0.137697	0.0148193	0.0883351	0.061921
Subject 4 CI522	0.026461	0.0185298	0.0845974	0.0454971
Subject 5 CI522	0.0800256	0.0748446	0.0972104	0.0614029
Subject 6 CI522	0.0277391	0.0188283	0.0560487	0.0898408
Subject 7 CI522	0.178311	0.039084	0.0897337	0.108289
Subject 8 CI522	0.0413039	0.026451	0.0182934	0.0305411

## Sheet: Fig.6a
nan	0.978548	0.871621	0.815611	0.773754	0.738203	0.705718	0.677554	0.646242	0.619298	0.590361	0.563041	0.531003	0.504274	0.473883	0.435996
0.979445	nan	0.953945	0.848068	0.792359	0.751033	0.715594	0.680997	0.651611	0.621023	0.59045	0.561446	0.529043	0.502284	0.471521	0.43131
0.871157	0.954635	nan	0.935111	0.835814	0.779187	0.738646	0.699485	0.665875	0.633452	0.598836	0.57005	0.533464	0.505527	0.474362	0.439904
0.815312	0.847511	0.935574	nan	0.922373	0.819354	0.765297	0.722084	0.682555	0.645041	0.611998	0.576579	0.54208	0.510407	0.478207	0.436609
0.772774	0.791463	0.835721	0.922733	nan	0.908824	0.809363	0.752465	0.70433	0.661983	0.627256	0.588992	0.548556	0.518505	0.483279	0.438402
0.737223	0.749672	0.77896	0.818963	0.909256	nan	0.904276	0.79894	0.739165	0.687778	0.646217	0.607076	0.563453	0.527467	0.491292	0.445133
0.70444	0.714986	0.738223	0.765132	0.809538	0.90541	nan	0.897168	0.78679	0.722807	0.670235	0.626993	0.578726	0.540314	0.501864	0.452882
0.677729	0.680935	0.699537	0.722403	0.752887	0.799837	0.899095	nan	0.890233	0.774985	0.707064	0.6539	0.60236	0.557521	0.514169	0.461725
0.646066	0.651209	0.665132	0.683009	0.704969	0.740051	0.787522	0.890233	nan	0.881139	0.758796	0.688177	0.629427	0.576821	0.528407	0.471869
0.619143	0.620797	0.63373	0.64534	0.662829	0.688562	0.723333	0.775408	0.881191	nan	0.867527	0.740804	0.659124	0.604165	0.548372	0.486939
0.590155	0.589481	0.59899	0.612276	0.627709	0.646939	0.671173	0.706858	0.758868	0.868176	nan	0.851019	0.711167	0.636259	0.569987	0.506544
0.56234	0.561425	0.569813	0.576373	0.589395	0.607014	0.627075	0.653704	0.687971	0.740422	0.85104	nan	0.828405	0.683192	0.603914	0.526794
0.530395	0.528579	0.533258	0.541472	0.548783	0.563773	0.578819	0.601979	0.62883	0.659155	0.710734	0.828683	nan	0.804864	0.646716	0.550399
0.50414	0.502077	0.505599	0.510716	0.518443	0.5279	0.54049	0.556964	0.575945	0.603639	0.63629	0.68381	0.805616	nan	0.814223	0.60935
0.473285	0.471758	0.475228	0.478671	0.484197	0.492034	0.502617	0.514416	0.528633	0.548764	0.570379	0.604326	0.647592	0.815192	nan	0.773835
0.435552	0.431795	0.440193	0.438114	0.439762	0.446772	0.454089	0.46322	0.472993	0.487609	0.507574	0.528062	0.551626	0.610617	0.775494	nan

## Sheet: Fig.6bii
3D printed model for Subject 1_1J
2.445	0.957	0.903	0.868	0.833	0.797	0.762	0.726	0.709	0.691	0.638	0.639	0.638	0.585	0.496	0.425
0.939	2.763	0.957	0.921	0.868	0.833	0.797	0.762	0.726	0.691	0.655	0.639	0.62	0.585	0.478	0.425
0.903	0.957	2.763	0.992	0.903	0.868	0.815	0.779	0.726	0.691	0.655	0.639	0.62	0.567	0.478	0.407
0.868	0.921	0.992	2.657	0.992	0.939	0.868	0.797	0.762	0.726	0.691	0.639	0.62	0.567	0.478	0.407
0.833	0.868	0.903	0.992	2.763	1.027	0.939	0.868	0.797	0.762	0.726	0.656	0.62	0.549	0.478	0.425
0.797	0.833	0.868	0.939	1.027	2.657	1.01	0.903	0.85	0.797	0.726	0.692	0.62	0.585	0.478	0.425
0.762	0.797	0.833	0.868	0.939	1.01	2.551	0.992	0.903	0.815	0.762	0.692	0.638	0.585	0.478	0.407
0.726	0.762	0.762	0.797	0.868	0.903	0.974	2.445	0.992	0.886	0.797	0.727	0.638	0.585	0.478	0.425
0.709	0.726	0.726	0.762	0.797	0.85	0.886	0.992	2.551	0.992	0.886	0.798	0.691	0.585	0.514	0.425
0.673	0.691	0.691	0.726	0.762	0.797	0.815	0.886	0.992	2.657	0.974	0.869	0.726	0.62	0.531	0.443
0.638	0.655	0.655	0.691	0.726	0.726	0.762	0.797	0.886	0.992	2.445	0.94	0.762	0.638	0.549	0.461
0.638	0.638	0.638	0.638	0.655	0.691	0.691	0.726	0.797	0.85	0.939	2.551	0.868	0.726	0.585	0.478
0.62	0.62	0.62	0.62	0.62	0.62	0.62	0.638	0.691	0.726	0.779	0.869	2.445	0.797	0.638	0.514
0.585	0.585	0.549	0.549	0.549	0.567	0.585	0.585	0.585	0.62	0.638	0.727	0.797	2.232	0.726	0.567
0.478	0.478	0.478	0.478	0.478	0.478	0.478	0.478	0.514	0.514	0.549	0.585	0.638	0.726	2.657	0.62
0.425	0.425	0.407	0.425	0.425	0.425	0.425	0.425	0.425	0.443	0.461	0.479	0.514	0.567	0.638	2.232
3D printed model for Subject 2_1J
2.445	0.886	0.726	0.62	0.549	0.478	0.443	0.39	0.355	0.319	0.248	0.213	0.213	0.177	0.177	0.142
0.886	2.657	0.85	0.726	0.62	0.549	0.478	0.407	0.355	0.319	0.266	0.213	0.213	0.177	0.177	0.142
0.726	0.85	2.551	0.85	0.726	0.62	0.514	0.443	0.39	0.337	0.284	0.248	0.213	0.177	0.177	0.142
0.62	0.726	0.868	2.445	0.833	0.691	0.585	0.514	0.426	0.355	0.302	0.248	0.213	0.177	0.177	0.142
0.549	0.62	0.726	0.833	2.551	0.815	0.691	0.585	0.479	0.39	0.319	0.248	0.213	0.213	0.177	0.142
0.478	0.549	0.62	0.691	0.815	2.445	0.797	0.638	0.532	0.426	0.355	0.283	0.248	0.213	0.177	0.142
0.425	0.478	0.531	0.585	0.691	0.797	2.338	0.762	0.621	0.497	0.39	0.319	0.248	0.213	0.177	0.177
0.372	0.407	0.443	0.514	0.567	0.638	0.762	2.232	0.745	0.585	0.443	0.354	0.283	0.248	0.213	0.177
0.337	0.354	0.39	0.425	0.478	0.531	0.62	0.726	0.744	0.727	0.532	0.407	0.319	0.284	0.23	0.177
0.301	0.319	0.319	0.354	0.39	0.425	0.478	0.585	0.727	2.554	0.639	0.478	0.39	0.302	0.248	0.213
0.248	0.248	0.283	0.283	0.319	0.354	0.39	0.443	0.532	0.639	2.232	0.585	0.425	0.355	0.283	0.231
0.213	0.213	0.23	0.248	0.266	0.283	0.301	0.354	0.426	0.479	0.585	2.019	0.514	0.39	0.319	0.248
0.195	0.213	0.213	0.213	0.213	0.248	0.248	0.283	0.355	0.39	0.443	0.514	1.913	0.443	0.354	0.284
0.177	0.177	0.177	0.177	0.195	0.213	0.213	0.248	0.284	0.319	0.355	0.39	0.443	1.913	0.39	0.302
0.159	0.159	0.159	0.177	0.177	0.177	0.177	0.213	0.248	0.266	0.284	0.319	0.354	0.408	2.235	0.355
0.142	0.142	0.142	0.142	0.142	0.142	0.177	0.177	0.213	0.213	0.248	0.248	0.283	0.319	0.354	1.913

[truncated: 27 more sheets: Fig.6cii, Fig.6ciii-6civ, Fig.S1aii, Fig.S1aiv, Fig.S1bii, Fig.S3b, Fig.S3c, Fig.S3d, Fig.S3e, Fig.S4b, Fig.S5a, Fig.S5c, Fig.S5d, Fig.S7, Fig.S8b, Fig.S9b, Fig.S9c, Fig.S10a, Fig.S10b, Fig.S12ci …]
